# Supplementary material for: Forecasting COVID-19 in Pakistan
Source: PLoS One. 2020 Nov 30;15(11):e0242762. doi: 10.1371/journal.pone.0242762 (PMC7703963; doi:10.1371/journal.pone.0242762)
Supplement: S1 Data — (XLSX) [file pone.0242762.s001.xlsx]

## Sheet: Sheet1
Date	Confirmed Cases	Deaths	Recoveries	Active Cases	Daily
2020-02-27	2	0	0	2	0
2020-02-28	2	0	0	2	0
2020-02-29	2	0	0	2	0
2020-03-01	4	0	0	4	2
2020-03-02	4	0	0	4	0
2020-03-03	5	0	0	5	1
2020-03-04	5	0	0	5	0
2020-03-05	5	0	0	5	0
2020-03-06	5	0	0	5	0
2020-03-07	5	0	0	5	0
2020-03-08	5	0	0	5	0
2020-03-09	6	0	0	6	1
2020-03-10	19	0	1	18	13
2020-03-11	20	0	2	18	1
2020-03-12	21	0	2	19	1
2020-03-13	28	0	3	25	7
2020-03-14	31	0	3	28	3
2020-03-15	53	0	3	50	22
2020-03-16	187	0	4	183	134
2020-03-17	238	0	4	234	51
2020-03-18	302	2	5	295	64
2020-03-19	457	2	5	450	155
2020-03-20	534	3	5	526	77
2020-03-21	646	3	5	638	112
2020-03-22	805	6	6	793	159
2020-03-23	892	6	6	880	87
2020-03-24	1000	7	19	974	108
2020-03-25	1102	8	21	1073	102
2020-03-26	1235	9	23	1203	133
2020-03-27	1405	11	25	1369	170
2020-03-28	1526	13	28	1485	121
2020-03-29	1625	18	32	1575	99
2020-03-30	1861	25	58	1778	236
2020-03-31	2039	26	82	1931	178
2020-04-01	2289	31	107	2151	250
2020-04-02	2386	35	126	2225	97
2020-04-03	2708	40	130	2538	322
2020-04-04	2880	45	170	2665	172
2020-04-05	3287	50	257	2980	407
2020-04-06	3864	54	429	3381	577
2020-04-07	4074	58	467	3549	210
2020-04-08	4317	63	572	3682	243
2020-04-09	4598	66	727	3805	281
2020-04-10	4784	71	762	3951	186
2020-04-11	5038	86	1026	3926	254
2020-04-12	5183	88	1028	4067	145
2020-04-13	5716	96	1378	4242	533
2020-04-14	5837	96	1378	4363	121
2020-04-15	6528	124	1645	4759	691
2020-04-16	7016	135	1765	5116	488
2020-04-17	7479	143	1832	5504	463
2020-04-18	7993	159	1868	5966	514
2020-04-19	8418	176	1970	6272	425
2020-04-20	9216	192	2066	6958	798
2020-04-21	9971	209	2156	7606	755
2020-04-22	10513	224	2327	7962	542
2020-04-23	11155	237	2527	8391	642
2020-04-24	11940	253	2755	8932	785
2020-04-25	12644	268	2759	9617	704
2020-04-26	13328	281	3029	10018	684
2020-04-27	14079	301	3233	10545	751
2020-04-28	14612	327	3425	10860	533
2020-04-29	15827	361	4052	11414	1215
2020-04-30	16817	385	4315	12117	990
2020-05-01	18114	417	4715	12982	1297
2020-05-02	19103	440	4817	13846	989
2020-05-03	20186	462	5590	14134	1083
2020-05-04	21501	486	5782	15233	1315
2020-05-05	22550	526	6217	15807	1049
2020-05-06	24073	564	6464	17045	1523
2020-05-07	25837	594	7530	17713	1764
2020-05-08	27474	618	7756	19100	1637
2020-05-09	29465	639	8025	20801	1991
2020-05-10	30941	668	8212	22061	1476
2020-05-11	32081	706	8555	22820	1140
2020-05-12	34336	737	8812	24787	2255
2020-05-13	35788	770	9695	25323	1452
2020-05-14	37218	803	10155	26260	1430
2020-05-15	38799	834	10880	27085	1581
2020-05-16	40151	873	11341	27937	1352
2020-05-17	42125	903	11922	29300	1974
2020-05-18	43966	939	12489	30538	1841
2020-05-19	45898	985	13101	31812	1932
2020-05-20	48091	1017	14155	32919	2193
2020-05-21	50694	1067	15201	34426	2603
2020-05-22	52437	1101	16653	34683	1743
2020-05-23	54601	1133	17198	36270	2164
2020-05-24	56349	1167	17482	37700	1748
2020-05-25	57705	1197	18314	38194	1356
2020-05-26	59151	1225	19142	38784	1446
2020-05-27	61227	1260	20231	39736	2076
2020-05-28	64028	1317	22305	40406	2801
2020-05-29	66457	1395	24131	40931	2429
2020-05-30	69496	1483	25271	42742	3039
2020-05-31	72460	1543	26083	44834	2964
2020-06-01	76332	1621	27110	47601	3872
2020-06-02	80576	1688	28923	49965	4244
2020-06-03	84353	1770	30128	52455	3777
2020-06-04	89249	1838	31198	56213	4896
2020-06-05	93983	1935	32581	59467	4734
2020-06-06	98943	2002	33465	63476	4960
2020-06-07	103671	2067	34355	67249	4728
2020-06-08	108317	2172	35018	71127	4646
2020-06-09	113702	2255	36308	75139	5385
2020-06-10	119536	2356	38391	78789	5834
2020-06-11	125933	2463	40247	83223	6397
2020-06-12	132405	2551	50056	79798	6472
2020-06-13	139230	2632	51735	84863	6825
2020-06-14	144478	2728	53721	88029	5248
2020-06-15	148921	2839	56390	89692	4443
2020-06-16	154760	2975	58437	93348	5839
2020-06-17	160118	3093	59215	97810	5358
2020-06-18	165062	3229	61383	100450	4944
2020-06-19	171666	3382	63504	104780	6604
2020-06-20	176617	3501	67892	105224	4951
2020-06-21	181088	3590	71458	106040	4471
2020-06-22	185034	3695	73471	107868	3946
2020-06-23	188926	3755	77754	107417	3892
2020-06-24	192970	3904	81307	107759	4044
